# Supplementary material for: Redetermination of (η4-s-cis-1,3-butadiene)tricarbonyl­iron(0)
Source: Acta Crystallogr Sect E Struct Rep Online. 2010 Oct 9;66(Pt 11):m1369. doi: 10.1107/S1600536810039218 (PMC3009352; doi:10.1107/S1600536810039218)
Supplement: Supplementary file 1 [file e-66-m1369-sup1.cif]

##############################################################################
###                                                                        ###
###        Electronic paper (Acta Crystallographica Section E)             ###
###                                                                        ###
##############################################################################
#                                                                            #
# This CIF contains the data in a paper accepted for publication in Acta     #
# Crystallographica Section E. It conforms to the requirements of Notes      #
# for Authors for Section E, and has been peer reviewed under the auspices   #
# of the IUCr Commission on Journals.                                        #
#                                                                            #
# Full details of the Crystallographic Information File format               #
# are given in the paper "The Crystallographic Information File (CIF):       #
# a New Standard Archive File for Crystallography" by S. R. Hall, F. H.      #
# Allen and I. D. Brown [Acta Cryst. (1991), A47, 655-685].                  #
#                                                                            #
# The current version of the core CIF dictionary is obtainable from          #
# ftp://ftp.iucr.org/pub/cif_core.dic. The current version number is 2.4.    #
#                                                                            #
# Software is freely available for graphical display of the structure(s) in  #
# this CIF.  For information consult the CIF home page http://www.iucr.org/  #
# cif/home.html                                                              #
#                                                                            #
# This file may be used for bona fide research purposes within the           #
# scientific community so long as proper attribution is given to the journal # 
# article from which it was obtained.                                        #
#                                                                            #
##############################################################################
                                             
data_I
_audit_creation_method     SHELXL-97
_chemical_name_systematic
;
(\h^4^-<i>s-cis</i>-1,3-butadiene)tricarbonyliron(0)
;
_chemical_name_common     ?
_chemical_formula_moiety     'C7 H6 Fe O3'
_chemical_formula_sum     'C7 H6 Fe O3'
_chemical_formula_iupac     '[Fe (C4 H6) (C O)3]'
_chemical_formula_weight     193.97
_chemical_melting_point     ?
_symmetry_cell_setting     orthorhombic
_symmetry_space_group_name_H-M     'P n m a'
_symmetry_space_group_name_Hall     '-P 2ac 2n'
loop_
    _symmetry_equiv_pos_as_xyz
    'x, y, z'
    '-x+1/2, -y, z+1/2'
    'x+1/2, -y+1/2, -z+1/2'
    '-x, y+1/2, -z'
    '-x, -y, -z'
    'x-1/2, y, -z-1/2'
    '-x-1/2, y-1/2, z-1/2'
    'x, -y-1/2, z'
_cell_length_a     11.4323(6)
_cell_length_b     10.9146(6)
_cell_length_c     6.1664(4)
_cell_angle_alpha     90.00
_cell_angle_beta     90.00
_cell_angle_gamma     90.00
_cell_volume     769.44(8)
_cell_formula_units_Z     4
_cell_measurement_reflns_used     10152
_cell_measurement_theta_min     3.2957
_cell_measurement_theta_max     31.0976
_cell_measurement_temperature     100.0(10)
_exptl_crystal_description     'prism'
_exptl_crystal_colour     yellow
_exptl_crystal_size_max     0.40
_exptl_crystal_size_mid     0.38
_exptl_crystal_size_min     0.36
_exptl_crystal_density_diffrn     1.674
_exptl_crystal_density_meas     ?
_exptl_crystal_density_method     'not measured'
_exptl_crystal_F_000     392
_exptl_absorpt_coefficient_mu     1.909
_exptl_absorpt_correction_type     multi-scan
_exptl_absorpt_process_details     '(CrysAlis Pro; Oxford Diffraction, 2009)'
_exptl_absorpt_correction_T_min     0.850
_exptl_absorpt_correction_T_max     1.000
_exptl_special_details
;
Absorption correction details: CrysAlisPro, Oxford Diffraction Ltd.,
Version 1.171.33.52
Empirical absorption correction using spherical harmonics,
implemented in SCALE3 ABSPACK scaling algorithm.
;
_diffrn_ambient_temperature     100.0(10)
_diffrn_radiation_type     MoK\a
_diffrn_radiation_wavelength     0.71073
_diffrn_radiation_source     'fine-focus sealed tube'
_diffrn_radiation_monochromator     graphite
_diffrn_measurement_device_type     'Oxford Diffraction Xcalibur Eos'
_diffrn_measurement_method     \w
_diffrn_detector_area_resol_mean     ?
_diffrn_reflns_number     13021
_diffrn_reflns_av_R_equivalents     0.0194
_diffrn_reflns_av_sigmaI/netI     0.0070
_diffrn_reflns_theta_min     3.56
_diffrn_reflns_theta_max     29.98
_diffrn_reflns_theta_full     29.98
_diffrn_measured_fraction_theta_max     0.999
_diffrn_measured_fraction_theta_full     0.999
_diffrn_reflns_limit_h_min     -16
_diffrn_reflns_limit_h_max     16
_diffrn_reflns_limit_k_min     -15
_diffrn_reflns_limit_k_max     15
_diffrn_reflns_limit_l_min     -8
_diffrn_reflns_limit_l_max     8
_diffrn_standards_number     3
_diffrn_standards_interval_count     ?
_diffrn_standards_interval_time     30
_diffrn_standards_decay_%     0
_refine_special_details
;
Refinement of <i>F</i>^2^ against ALL reflections. The weighted <i>R</i>-factor
<i>wR</i> and goodness of fit <i>S</i> are based on <i>F</i>^2^, conventional
<i>R</i>-factors <i>R</i> are based on <i>F</i>, with <i>F</i> set to zero for
negative <i>F</i>^2^. The threshold expression of <i>F</i>^2^ >
\s(<i>F</i>^2^) is used only for calculating <i>R</i>-factors(gt) <i>etc</i>.
and is not relevant to the choice of reflections for refinement.
<i>R</i>-factors based on <i>F</i>^2^ are statistically about twice as large
as those based on <i>F</i>, and <i>R</i>- factors based on ALL data will be
even larger.
;
_reflns_number_total     1177
_reflns_number_gt     1131
_reflns_threshold_expression     I>2\s(I)
_refine_ls_structure_factor_coef     Fsqd
_refine_ls_matrix_type     full
_refine_ls_R_factor_all     0.0157
_refine_ls_R_factor_gt     0.0149
_refine_ls_wR_factor_gt     0.0395
_refine_ls_wR_factor_ref     0.0399
_refine_ls_goodness_of_fit_ref     1.041
_refine_ls_restrained_S_all     1.041
_refine_ls_number_reflns     1177
_refine_ls_number_parameters     67
_refine_ls_number_restraints     0
_refine_ls_hydrogen_treatment     refall
_refine_ls_weighting_scheme     calc
_refine_ls_weighting_details
              'calc w=1/[\s^2^(Fo^2^)+(0.02P)^2^+0.3P] where P=(Fo^2^+2Fc^2^)/3'
_atom_sites_solution_hydrogens     difmap
_atom_sites_solution_primary     direct
_atom_sites_solution_secondary     difmap
_refine_ls_shift/su_max     0.001
_refine_ls_shift/su_mean     0.000
_refine_diff_density_max     0.351
_refine_diff_density_min     -0.222
_refine_ls_extinction_method     none
_refine_ls_extinction_coef     ?
loop_
    _atom_type_symbol
    _atom_type_description
    _atom_type_scat_dispersion_real
    _atom_type_scat_dispersion_imag
    _atom_type_scat_source
    'C' 'C' 0.0033 0.0016
                         'International Tables Vol C Tables 4.2.6.8 and 6.1.1.4'
    'H' 'H' 0.0000 0.0000
                         'International Tables Vol C Tables 4.2.6.8 and 6.1.1.4'
    'O' 'O' 0.0106 0.0060
                         'International Tables Vol C Tables 4.2.6.8 and 6.1.1.4'
    'Fe' 'Fe' 0.3463 0.8444
                         'International Tables Vol C Tables 4.2.6.8 and 6.1.1.4'
_computing_data_collection
;
<i>CrysAlisPro</i> (Oxford Diffraction, 2009)
;
_computing_cell_refinement
;
<i>CrysAlisPro</i> (Oxford Diffraction, 2009)
;
_computing_data_reduction
;
<i>CrysAlis ro</i> (Oxford Diffraction, 2009)
;
_computing_structure_solution     'SHELXS97 (Sheldrick, 2008)'
_computing_structure_refinement     'SHELXL97 (Sheldrick, 2008)'
_computing_molecular_graphics     'DIAMOND (Brandenburg, 2010)'
_computing_publication_material     'publCIF (Westrip, 2010)'
loop_
    _atom_site_type_symbol
    _atom_site_label
    _atom_site_fract_x
    _atom_site_fract_y
    _atom_site_fract_z
    _atom_site_U_iso_or_equiv
    _atom_site_adp_type
    _atom_site_calc_flag
    _atom_site_refinement_flags
    _atom_site_occupancy
    _atom_site_disorder_assembly
    _atom_site_disorder_group
    Fe Fe 0.422257(14) 0.2500 0.10001(3) 0.01195(6) Uani d S 1 . .
    C C1 0.40416(9) 0.31478(9) 0.41329(14) 0.02025(18) Uani d . 1 . .
    H H1 0.3372(11) 0.3551(12) 0.451(2) 0.025(3) Uiso d . 1 . .
    C C2 0.50116(10) 0.37495(11) 0.31685(16) 0.0293(2) Uani d . 1 . .
    H H2A 0.4931(13) 0.4628(14) 0.294(2) 0.039(4) Uiso d . 1 . .
    H H2B 0.5783(12) 0.3456(14) 0.346(2) 0.033(4) Uiso d . 1 . .
    C C3 0.54866(12) 0.2500 -0.0711(2) 0.0220(2) Uani d S 1 . .
    O O3 0.63206(10) 0.2500 -0.1730(2) 0.0381(3) Uani d S 1 . .
    C C4 0.33599(8) 0.36948(8) -0.02057(14) 0.01764(16) Uani d . 1 . .
    O O4 0.28356(7) 0.44729(7) -0.09743(12) 0.02909(17) Uani d . 1 . .
loop_
    _atom_site_aniso_label
    _atom_site_aniso_U_11
    _atom_site_aniso_U_22
    _atom_site_aniso_U_33
    _atom_site_aniso_U_12
    _atom_site_aniso_U_13
    _atom_site_aniso_U_23
    Fe 0.01180(8) 0.01336(9) 0.01068(9) 0.000 0.00004(5) 0.000
    C1 0.0273(4) 0.0212(4) 0.0123(4) -0.0003(3) -0.0005(3) -0.0032(3)
    C2 0.0371(5) 0.0323(5) 0.0185(4) -0.0166(4) -0.0030(4) -0.0046(4)
    C3 0.0174(5) 0.0313(7) 0.0174(5) 0.000 -0.0004(4) 0.000
    O3 0.0198(5) 0.0651(8) 0.0294(6) 0.000 0.0089(4) 0.000
    C4 0.0198(4) 0.0180(4) 0.0151(4) 0.0000(3) 0.0025(3) 0.0001(3)
    O4 0.0338(4) 0.0254(4) 0.0280(4) 0.0108(3) 0.0010(3) 0.0072(3)
_geom_special_details
;
All e.s.d.'s (except the e.s.d. in the dihedral angle between two l.s. planes)
are estimated using the full covariance matrix. The cell e.s.d.'s are taken
into account individually in the estimation of e.s.d.'s in distances, angles
and torsion angles; correlations between e.s.d.'s in cell parameters are only
used when they are defined by crystal symmetry. An approximate (isotropic)
treatment of cell e.s.d.'s is used for estimating e.s.d.'s involving l.s.
planes.
;
loop_
    _geom_bond_atom_site_label_1
    _geom_bond_atom_site_label_2
    _geom_bond_site_symmetry_2
    _geom_bond_distance
    _geom_bond_publ_flag
    Fe C4 8_565 1.7961(9) ?
    Fe C4 . 1.7961(9) ?
    Fe C3 . 1.7893(14) ?
    Fe C1 . 2.0675(9) ?
    Fe C1 8_565 2.0675(9) ?
    Fe C2 . 2.1123(10) ?
    Fe C2 8_565 2.1123(10) ?
    C1 C2 . 1.4194(14) ?
    C1 C1 8_565 1.4142(19) ?
    C1 H1 . 0.912(13) ?
    C2 H2A . 0.974(15) ?
    C2 H2B . 0.955(14) ?
    C3 O3 . 1.1418(18) ?
    C4 O4 . 1.1425(11) ?
loop_
    _geom_angle_atom_site_label_1
    _geom_angle_atom_site_label_2
    _geom_angle_atom_site_label_3
    _geom_angle_site_symmetry_1
    _geom_angle_site_symmetry_3
    _geom_angle
    _geom_angle_publ_flag
    C4 Fe C4 8_565 . 93.11(6) ?
    C4 Fe C3 8_565 . 101.50(4) ?
    C4 Fe C3 . . 101.50(4) ?
    C4 Fe C1 8_565 . 125.46(4) ?
    C4 Fe C1 . . 94.79(4) ?
    C3 Fe C1 . . 129.18(5) ?
    C4 Fe C1 8_565 8_565 94.79(4) ?
    C4 Fe C1 . 8_565 125.46(4) ?
    C3 Fe C1 . 8_565 129.18(5) ?
    C1 Fe C1 . 8_565 40.00(5) ?
    C4 Fe C2 8_565 . 164.87(4) ?
    C4 Fe C2 . . 91.59(4) ?
    C3 Fe C2 . . 91.63(4) ?
    C1 Fe C2 . . 39.69(4) ?
    C1 Fe C2 8_565 . 70.86(4) ?
    C4 Fe C2 8_565 8_565 91.59(4) ?
    C4 Fe C2 . 8_565 164.87(4) ?
    C3 Fe C2 . 8_565 91.63(4) ?
    C1 Fe C2 . 8_565 70.86(4) ?
    C1 Fe C2 8_565 8_565 39.69(4) ?
    C2 Fe C2 . 8_565 80.43(7) ?
    C2 C1 C1 . 8_565 117.56(6) ?
    C2 C1 Fe . . 71.86(5) ?
    C1 C1 Fe 8_565 . 70.00(3) ?
    C2 C1 H1 . . 122.6(8) ?
    C1 C1 H1 8_565 . 118.8(8) ?
    Fe C1 H1 . . 119.0(8) ?
    C1 C2 Fe . . 68.46(5) ?
    C1 C2 H2A . . 116.3(9) ?
    Fe C2 H2A . . 120.3(9) ?
    C1 C2 H2B . . 119.2(9) ?
    Fe C2 H2B . . 107.2(9) ?
    H2A C2 H2B . . 116.4(13) ?
    O3 C3 Fe . . 177.25(13) ?
    O4 C4 Fe . . 178.28(8) ?
data_global
_journal_date_recd_electronic     2010-09-16
_journal_date_accepted     2010-09-30
_journal_name_full     'Acta Crystallographica, Section E'
_journal_year     2010
_journal_volume     66
_journal_issue     11
_journal_page_first     m1369
_journal_page_last     m1369
_journal_paper_category     QM
_journal_coeditor_code     NC2198
_publ_contact_author_name     'Guido J. Reiss'
_publ_contact_author_address
;    Institut f\"ur Anorganische Chemie und Strukturchemie II
     Heinrich Heine Universit\"at D\"usseldorf
     Universit\"atsstrasse 1
     D-40225 D\"usseldorf
     Germany
;
_publ_contact_author_email     'reissg@uni-duesseldorf.de'
_publ_contact_author_fax     '049 211 81 13164'
_publ_contact_author_phone     '049 211 81 13144'
_publ_section_title
;
Redetermination of (\h^4^-<i>s-cis</i>-1,3-butadiene)tricarbonyliron(0) at 100
K
;
loop_
    _publ_author_name
    _publ_author_address
    'Guido J. Reiss'
;    Institut f\"ur Anorganische Chemie und Strukturchemie
     Lehrstuhl II: Material- und Strukturforschung
     Heinrich-Heine-Universit\"at D\"usseldorf
     Universit\"atsstrasse 1
     D-40225 D\"usseldorf
     Germany
;
