# Supplementary material for: Redetermination of (η4-s-cis-1,3-butadiene)tricarbonyl­iron(0)
Source: Acta Crystallogr Sect E Struct Rep Online. 2010 Oct 9;66(Pt 11):m1369. doi: 10.1107/S1600536810039218 (PMC3009352; doi:10.1107/S1600536810039218)
Supplement: Supplementary file 2 [file e-66-m1369-Isup2.hkl]

# 
# h,k,l, Fc-squared, Fo-squared, sigma(Fo-squared) and status flag 
# 
data_I
_shelx_title ' MILLS_100 IN PNMA' 
_shelx_refln_list_code          4 
_shelx_F_calc_maximum      106.53 
_exptl_crystal_F_000       392.00 
_reflns_d_resolution_high  0.7111 
 
loop_ 
 _symmetry_equiv_pos_as_xyz 
 'x, y, z' 
 '-x+1/2, -y, z+1/2' 
 'x+1/2, -y+1/2, -z+1/2' 
 '-x, y+1/2, -z' 
 '-x, -y, -z' 
 'x-1/2, y, -z-1/2' 
 '-x-1/2, y-1/2, z-1/2' 
 'x, -y-1/2, z' 
 
_cell_length_a    11.4323 
_cell_length_b    10.9146 
_cell_length_c     6.1664 
_cell_angle_alpha  90.000 
_cell_angle_beta   90.000 
_cell_angle_gamma  90.000 
 
_shelx_F_squared_multiplier     1.000 
 
loop_ 
 _refln_index_h 
 _refln_index_k 
 _refln_index_l 
 _refln_F_squared_calc 
 _refln_F_squared_meas 
 _refln_F_squared_sigma 
 _refln_observed_status 
   2   0   0     3615.24     3696.17      8.01 o 
   4   0   0      823.50      847.48     13.54 o 
   6   0   0     2583.82     2559.08     14.79 o 
   8   0   0      866.33      877.58      9.01 o 
  10   0   0      262.59      252.30      2.71 o 
  12   0   0     1280.20     1249.01      7.44 o 
  14   0   0      882.93      876.86      6.99 o 
  16   0   0       23.28       23.09      2.37 o 
   2   1   0    11348.67    10834.46    120.47 o 
   4   1   0     2342.51     2439.53     13.06 o 
   6   1   0      338.03      369.06      3.85 o 
   8   1   0     2983.97     2969.04     16.42 o 
  10   1   0     3156.99     3119.17      6.75 o 
  12   1   0       56.51       57.99      1.46 o 
  14   1   0      933.48      970.21      6.53 o 
  16   1   0      375.31      389.55      5.26 o 
   2   2   0    10858.05    10646.28     71.44 o 
   4   2   0     7355.12     7618.94     41.95 o 
   6   2   0     4802.84     4774.13     30.15 o 
   8   2   0     1080.31     1041.91      4.24 o 
  10   2   0        2.88        2.32      0.90 o 
  12   2   0     1021.20     1009.18      4.25 o 
  14   2   0      315.34      327.45      3.47 o 
   2   3   0      200.82      223.67      3.06 o 
   4   3   0    10683.28    10532.30     56.23 o 
   6   3   0       29.31       43.25      1.65 o 
   8   3   0     1748.59     1773.80      7.88 o 
  10   3   0     2848.52     2821.74      9.64 o 
  12   3   0        5.98        4.98      1.09 o 
  14   3   0      266.12      272.70      2.82 o 
   0   4   0     3936.77     3947.97     45.74 o 
   2   4   0     1066.83     1044.94     11.58 o 
   4   4   0     1342.71     1400.29      4.20 o 
   6   4   0     7398.93     7315.04     21.79 o 
   8   4   0     1507.73     1490.15      5.58 o 
  10   4   0        0.86        2.33      0.74 o 
  12   4   0       43.28       44.78      1.43 o 
  14   4   0      503.76      498.94      5.35 o 
   2   5   0      801.88      744.70      7.44 o 
   4   5   0     2077.13     1961.03      6.16 o 
   6   5   0     1680.88     1667.59      8.39 o 
   8   5   0     3203.04     3258.09     12.11 o 
  10   5   0      643.12      644.90      2.74 o 
  12   5   0      150.79      143.77      3.65 o 
  14   5   0      195.23      204.18      3.01 o 
   0   6   0     5847.07     5651.00     37.21 o 
   2   6   0      725.04      684.92      4.04 o 
   4   6   0       92.52       87.91      1.62 o 
   6   6   0     2298.63     2287.58     10.35 o 
   8   6   0      749.77      746.57      3.02 o 
  10   6   0       15.93       16.41      0.95 o 
  12   6   0      225.37      250.70      2.57 o 
  14   6   0      610.41      641.03      5.98 o 
   2   7   0      478.20      449.52      6.57 o 
   4   7   0     1889.42     1837.92     12.28 o 
   6   7   0       18.05       15.63      0.72 o 
   8   7   0       92.63       98.81      1.52 o 
  10   7   0     1745.77     1736.34     10.56 o 
  12   7   0      113.24      113.54      2.08 o 
  14   7   0      279.74      284.40      4.12 o 
   0   8   0     3559.44     3611.86     33.19 o 
   2   8   0     2375.96     2409.56     10.99 o 
   4   8   0      416.32      425.91      3.29 o 
   6   8   0       84.58       84.49      1.69 o 
   8   8   0      535.15      543.66      3.88 o 
  10   8   0       63.19       62.46      1.89 o 
  12   8   0      887.12      887.57     10.28 o 
   2   9   0     1013.78     1063.71      7.69 o 
   4   9   0      286.21      302.96      2.75 o 
   6   9   0      115.53      114.55      1.68 o 
   8   9   0      239.64      249.96      3.98 o 
  10   9   0     1278.85     1289.78     14.56 o 
  12   9   0      157.99      156.38      2.84 o 
   0  10   0     3759.09     3866.19     12.66 o 
   2  10   0      110.70      118.90      1.47 o 
   4  10   0       41.15       38.19      1.20 o 
   6  10   0      827.29      823.91      5.33 o 
   8  10   0      614.92      623.39      5.95 o 
  10  10   0        0.40        1.05      1.45 o 
  12  10   0      174.66      171.37      3.05 o 
   2  11   0      430.38      458.28      3.40 o 
   4  11   0      664.65      686.98      4.07 o 
   6  11   0       71.77       67.53      1.62 o 
   8  11   0      725.47      743.35      6.76 o 
  10  11   0      431.88      444.89      4.89 o 
   0  12   0      328.94      327.56      6.96 o 
   2  12   0      534.82      537.47      5.93 o 
   4  12   0      300.37      296.15      4.06 o 
   6  12   0     1552.21     1541.43     16.80 o 
   8  12   0      342.14      324.41      5.57 o 
  10  12   0        2.16        1.19      1.86 o 
   2  13   0      235.02      247.38      3.08 o 
   4  13   0     1268.59     1260.34     14.26 o 
   6  13   0        0.82        0.96      1.26 o 
   8  13   0      335.49      346.76      5.19 o 
   0  14   0      905.34      901.37      9.66 o 
   2  14   0      340.36      333.46      4.78 o 
   4  14   0      120.90      124.98      2.72 o 
   6  14   0      708.79      690.25     17.85 o 
   2  15   0      620.62      657.37     23.23 o 
   1   0   1     5205.70     5366.57     57.05 o 
   2   0   1     5217.47     5251.19     14.33 o 
   3   0   1     2702.35     2760.97      8.04 o 
   4   0   1     5186.21     5237.98     14.28 o 
   5   0   1       26.27       16.35      0.78 o 
   6   0   1      489.71      527.35      5.15 o 
   7   0   1     3068.59     2875.34      8.33 o 
   8   0   1      177.98      179.87      1.37 o 
   9   0   1      633.25      635.97      4.32 o 
  10   0   1      630.38      631.68      3.17 o 
  11   0   1        2.72        4.52      0.99 o 
  12   0   1       38.20       39.37      1.36 o 
  13   0   1      735.33      781.79      5.14 o 
  14   0   1       21.89       21.01      1.37 o 
  15   0   1       67.69       69.82      1.84 o 
   0   1   1     3784.60     3887.17     25.56 o 
   1   1   1     1584.14     1697.74      9.34 o 
   2   1   1     4699.63     4802.47     10.63 o 
   3   1   1      388.14      424.66      1.35 o 
   4   1   1        2.57        6.46      0.29 o 
   5   1   1      684.21      634.65      4.05 o 
   6   1   1     1396.59     1418.74      9.82 o 
   7   1   1        0.85        3.02      0.47 o 
   8   1   1      453.59      457.98      2.14 o 
   9   1   1     1362.09     1326.87      4.66 o 
  10   1   1      348.20      350.11      1.64 o 
  11   1   1      954.09      954.51      3.23 o 
  12   1   1      953.09      927.36      3.67 o 
  13   1   1       17.34       20.07      0.95 o 
  14   1   1      167.84      168.53      1.79 o 
  15   1   1      446.99      460.33      3.98 o 
   1   2   1     4060.59     4076.40     20.33 o 
   2   2   1     7327.61     7307.98     46.03 o 
   3   2   1      785.28      813.98      3.91 o 
   4   2   1     1163.90     1165.46      6.28 o 
   5   2   1     2743.63     2758.00     15.39 o 
   6   2   1       47.49       49.10      0.70 o 
   7   2   1      598.27      540.04      3.36 o 
   8   2   1      909.73      926.45      4.03 o 
   9   2   1      853.28      844.08      2.18 o 
  10   2   1      242.32      246.71      1.49 o 
  11   2   1      143.13      138.09      1.38 o 
  12   2   1      144.78      148.53      1.60 o 
  13   2   1      432.72      436.42      4.23 o 
  14   2   1       28.76       29.05      1.17 o 
  15   2   1      168.93      183.08      2.23 o 
   0   3   1      882.76      934.71      8.69 o 
   1   3   1     1014.59     1054.17      5.43 o 
   2   3   1      294.28      340.13      2.67 o 
   3   3   1     3839.05     3859.70     19.30 o 
   4   3   1      101.49      105.05      1.02 o 
   5   3   1      977.68      923.15      3.45 o 
   6   3   1     2871.73     2882.37     20.74 o 
   7   3   1      283.26      284.49      2.32 o 
   8   3   1     1248.97     1243.48      2.94 o 
   9   3   1     1323.02     1281.90      3.60 o 
  10   3   1       50.13       54.57      0.88 o 
  11   3   1      508.83      496.43      2.23 o 
  12   3   1      315.03      322.04      2.92 o 
  13   3   1       27.15       24.22      1.03 o 
  14   3   1      126.23      124.61      1.55 o 
  15   3   1      233.14      241.27      2.36 o 
   1   4   1     5594.03     5547.39     22.95 o 
   2   4   1     3131.23     3162.68     21.59 o 
   3   4   1      797.61      838.71      5.07 o 
   4   4   1     1822.63     1800.06      6.28 o 
   5   4   1     1448.65     1339.14      7.24 o 
   6   4   1        1.07        2.11      0.51 o 
   7   4   1     2325.52     2275.10      6.44 o 
   8   4   1      142.59      149.62      1.04 o 
   9   4   1        1.91        2.95      0.57 o 
  10   4   1      364.40      369.79      1.91 o 
  11   4   1      119.52      111.10      1.23 o 
  12   4   1      104.73      102.05      1.27 o 
  13   4   1      320.12      319.84      2.69 o 
  14   4   1       31.71       33.26      1.18 o 
  15   4   1      305.85      317.65      3.10 o 
   0   5   1      172.25      230.45      1.72 o 
   1   5   1     1393.06     1458.81      5.98 o 
   2   5   1      548.51      547.58      1.90 o 
   3   5   1      780.14      704.63      3.77 o 
   4   5   1      408.06      424.14      2.36 o 
   5   5   1     2190.45     2231.24      7.72 o 
   6   5   1      945.79      946.30      2.83 o 
   7   5   1      740.85      715.11      2.21 o 
   8   5   1      770.39      757.58      2.72 o 
   9   5   1     1896.55     1841.28      5.01 o 
  10   5   1        3.55        3.62      0.61 o 
  11   5   1       98.38       97.27      1.13 o 
  12   5   1      432.16      435.64      4.16 o 
  13   5   1        1.88        3.88      1.03 o 
  14   5   1       47.74       49.78      1.44 o 
  15   5   1      419.55      419.84      3.22 o 
   1   6   1     4594.04     4551.54     24.47 o 
   2   6   1     1256.22     1234.14      6.64 o 
   3   6   1        2.93        7.41      0.51 o 
   4   6   1     1217.68     1196.96      5.36 o 
   5   6   1     1592.10     1510.81      4.78 o 
   6   6   1        6.39       10.17      1.34 o 
   7   6   1     2023.44     2015.68      7.02 o 
   8   6   1       29.11       32.54      0.69 o 
   9   6   1       14.10       15.93      0.63 o 
  10   6   1      287.34      286.93      1.54 o 
  11   6   1      139.65      130.99      1.34 o 
  12   6   1       63.52       62.38      1.17 o 
  13   6   1      404.86      416.28      3.95 o 
  14   6   1       11.25       12.30      1.24 o 
   0   7   1      963.81      911.13      6.07 o 
   1   7   1      272.73      260.92      1.39 o 
   2   7   1      177.07      172.29      1.36 o 
   3   7   1     3298.69     3237.74     11.61 o 
   4   7   1      114.17      115.87      0.77 o 
   5   7   1      181.87      196.55      0.99 o 
   6   7   1      326.56      331.23      1.93 o 
   7   7   1      246.49      243.14      1.44 o 
   8   7   1      247.54      238.40      1.69 o 
   9   7   1     1055.03     1023.44      3.54 o 
  10   7   1       86.25       89.20      1.11 o 
  11   7   1      612.86      605.37      4.26 o 
  12   7   1      267.77      285.62      2.94 o 
  13   7   1      183.50      179.67      2.08 o 
  14   7   1      252.99      256.34      2.37 o 
   1   8   1     2634.42     2646.05     11.18 o 
   2   8   1      751.00      778.06      3.60 o 
   3   8   1       38.11       36.91      0.56 o 
   4   8   1      306.51      316.39      1.44 o 
   5   8   1     2035.69     2039.26      6.21 o 
   6   8   1      126.85      129.99      1.12 o 
   7   8   1      554.13      552.44      3.57 o 
   8   8   1      222.38      212.61      1.60 o 
   9   8   1      540.40      536.27      5.47 o 
  10   8   1      103.70      107.30      1.44 o 
  11   8   1      347.92      350.12      5.11 o 
  12   8   1      151.32      158.23      2.06 o 
  13   8   1      303.28      300.98      3.66 o 
   0   9   1      429.18      448.23      3.84 o 
   1   9   1      878.05      870.21      3.49 o 
   2   9   1      379.73      393.14      2.66 o 
   3   9   1     1426.11     1397.65      7.16 o 
   4   9   1       12.73       14.29      0.66 o 
   5   9   1      143.24      143.52      1.17 o 
   6   9   1      237.71      243.53      1.77 o 
   7   9   1       51.77       54.54      1.08 o 
   8   9   1       95.19       99.40      1.33 o 
   9   9   1      889.94      882.32      8.68 o 
  10   9   1       23.01       22.04      1.09 o 
  11   9   1      311.14      303.75      2.57 o 
  12   9   1      273.07      267.47      3.25 o 
   1  10   1     1644.21     1645.18     10.13 o 
   2  10   1      260.12      269.99      1.62 o 
   3  10   1       35.10       39.25      0.85 o 
   4  10   1      527.09      529.56      3.63 o 
   5  10   1      328.95      329.15      1.82 o 
   6  10   1        7.23        7.09      0.77 o 
   7  10   1     1064.06     1071.60      9.95 o 
   8  10   1       40.39       42.32      1.24 o 
   9  10   1       16.75       17.48      1.11 o 
  10  10   1      297.68      312.48      4.96 o 
  11  10   1       77.11       90.13      1.70 o 
  12  10   1       62.32       68.82      1.54 o 
   0  11   1       83.30       92.63      1.55 o 
   1  11   1      183.43      180.06      1.86 o 
   2  11   1       72.90       78.71      1.07 o 
   3  11   1      520.74      516.75      2.88 o 
   4  11   1      151.74      147.81      1.73 o 
   5  11   1      440.66      434.72      2.17 o 
   6  11   1      348.69      344.74      2.63 o 
   7  11   1      165.07      162.12      1.88 o 
   8  11   1      262.34      262.46      3.73 o 
   9  11   1      439.47      442.37      3.57 o 
  10  11   1        0.21        1.03      1.29 o 
  11  11   1      109.83      107.84      2.32 o 
   1  12   1      475.90      455.08      6.18 o 
   2  12   1      414.78      415.54      4.27 o 
   3  12   1      276.74      278.43      3.24 o 
   4  12   1      198.53      194.80      2.58 o 
   5  12   1      468.64      467.63      3.46 o 
   6  12   1       31.67       34.01      1.00 o 
   7  12   1      326.86      333.02      4.67 o 
   8  12   1      110.17      111.01      1.99 o 
   9  12   1       12.48       13.82      1.36 o 
   0  13   1      322.89      334.46      3.58 o 
   1  13   1       14.84       16.00      0.95 o 
   2  13   1        3.24        4.12      0.90 o 
   3  13   1      416.62      411.23      5.89 o 
   4  13   1       50.56       51.09      1.34 o 
   5  13   1      180.81      183.17      2.49 o 
   6  13   1      341.24      334.10      2.55 o 
   7  13   1       70.30       71.39      1.59 o 
   8  13   1      137.93      129.27      2.19 o 
   1  14   1      229.51      219.49      2.79 o 
   2  14   1      257.18      255.47      2.57 o 
   3  14   1       33.38       31.06      1.34 o 
   4  14   1      258.97      257.54      2.67 o 
   5  14   1      108.10      104.87      2.35 o 
   6  14   1        8.61        7.40      1.15 o 
   0  15   1      174.43      186.23      2.97 o 
   1  15   1      109.77      106.93      1.83 o 
   2  15   1      149.97      148.47      3.49 o 
   0   0   2     3797.49     3969.41     11.04 o 
   1   0   2      107.59      117.89      1.08 o 
   2   0   2      625.38      667.29      6.25 o 
   3   0   2    10417.12    10047.28     78.86 o 
   4   0   2      694.45      724.47      8.06 o 
   5   0   2      842.64      766.39      3.98 o 
   6   0   2      559.63      538.18      8.16 o 
   7   0   2       27.14       32.75      0.73 o 
   8   0   2     1072.85     1061.77      5.95 o 
   9   0   2      527.17      513.24      3.30 o 
  10   0   2       34.87       35.23      1.14 o 
  11   0   2     1127.35     1111.12      7.76 o 
  12   0   2      182.57      184.09      2.66 o 
  13   0   2       29.53       29.37      1.39 o 
  14   0   2        1.53        1.64      1.28 o 
  15   0   2      140.17      151.35      2.54 o 
   1   1   2        8.18       13.46      0.36 o 
   2   1   2     3878.98     4108.49     13.85 o 
   3   1   2      362.72      373.82      2.61 o 
   4   1   2       10.84       12.30      0.50 o 
   5   1   2     2059.16     1969.94      9.14 o 
   6   1   2      100.92      116.61      1.22 o 
   7   1   2     2760.16     2649.09      9.58 o 
   8   1   2       90.62       90.23      0.64 o 
   9   1   2      542.28      539.35      2.44 o 
  10   1   2      201.13      204.96      1.43 o 
  11   1   2      468.40      464.82      3.37 o 
  12   1   2        7.84        7.20      0.81 o 
  13   1   2      672.11      695.50      6.29 o 
  14   1   2      124.16      128.15      1.63 o 
  15   1   2      140.72      153.07      1.93 o 
   0   2   2      622.72      661.04      9.45 o 
   1   2   2     5306.28     5329.30     27.66 o 
   2   2   2     1267.89     1369.12      9.18 o 
   3   2   2     2777.41     2669.57     12.94 o 
   4   2   2       38.09       37.07      0.55 o 
   5   2   2     2212.54     2146.52     12.49 o 
   6   2   2      412.54      409.28      2.65 o 
   7   2   2       44.25       46.88      0.57 o 
   8   2   2      300.39      295.66      1.10 o 
   9   2   2      970.13      952.05      3.38 o 
  10   2   2        1.08        2.41      0.59 o 
  11   2   2      523.70      534.41      3.75 o 
  12   2   2      180.96      181.13      1.64 o 
  13   2   2      129.00      132.24      1.69 o 
  14   2   2        7.94        7.90      1.05 o 
  15   2   2      377.69      383.23      2.91 o 
   1   3   2     3802.68     3759.38     13.91 o 
   2   3   2      111.51      112.60      1.39 o 
   3   3   2       41.91       45.02      0.59 o 
   4   3   2      979.10     1008.50      8.47 o 
   5   3   2       64.85       38.91      0.68 o 
   6   3   2      156.03      174.48      1.31 o 
   7   3   2     3328.73     3289.67      9.50 o 
   8   3   2      252.15      264.29      1.40 o 
   9   3   2        0.67        2.64      0.56 o 
  10   3   2       46.55       49.74      0.81 o 
  11   3   2      604.50      582.09      2.69 o 
  12   3   2        0.21        1.60      0.82 o 
  13   3   2     1194.93     1223.81      9.22 o 
  14   3   2        1.06        0.88      1.14 o 
  15   3   2      109.00      114.00      1.87 o 
   0   4   2      182.55      169.57      1.15 o 
   1   4   2     1764.17     1741.67      7.61 o 
   2   4   2     1351.33     1421.84      7.17 o 
   3   4   2     6225.78     5985.13     16.29 o 
   4   4   2      540.57      598.89      3.76 o 
   5   4   2      753.81      764.81      4.42 o 
   6   4   2      660.40      668.48      2.58 o 
   7   4   2      110.80      103.77      0.85 o 
   8   4   2       58.39       57.24      0.78 o 
   9   4   2      836.08      820.94      2.58 o 
  10   4   2      128.23      131.20      1.28 o 
  11   4   2      860.22      866.11      4.87 o 
  12   4   2       16.41       21.67      1.02 o 
  13   4   2        0.04        1.19      1.01 o 
  14   4   2       91.11       95.59      1.70 o 
  15   4   2      239.42      238.58      2.56 o 
   1   5   2     3002.99     2882.37      7.32 o 
   2   5   2       25.26       21.40      0.63 o 
   3   5   2      647.30      717.12      2.79 o 
   4   5   2      177.54      186.73      3.13 o 
   5   5   2     2660.87     2600.78     10.90 o 
   6   5   2        2.79        6.11      0.38 o 
   7   5   2      772.50      770.63      2.12 o 
   8   5   2      511.20      516.11      1.94 o 
   9   5   2      246.66      246.03      1.95 o 
  10   5   2        1.39        3.55      0.74 o 
  11   5   2     1371.42     1333.10      8.43 o 
  12   5   2       28.41       33.72      1.13 o 
  13   5   2      806.44      788.28      3.92 o 
  14   5   2        3.63        2.79      1.09 o 
   0   6   2      111.26      114.94      1.47 o 
   1   6   2      963.66      944.91      6.50 o 
   2   6   2      147.38      157.03      1.51 o 
   3   6   2     5898.64     6005.42     30.62 o 
   4   6   2       43.89       53.26      0.61 o 
   5   6   2      552.25      601.97      2.54 o 
   6   6   2      280.38      293.45      1.59 o 
   7   6   2      211.36      200.38      1.27 o 
   8   6   2      182.02      184.44      1.28 o 
   9   6   2     1146.35     1125.67      3.46 o 
  10   6   2        2.29        2.52      0.75 o 
  11   6   2      576.30      580.47      3.67 o 
  12   6   2       22.68       23.91      1.00 o 
  13   6   2        2.48        2.52      1.00 o 
  14   6   2       36.08       36.42      1.25 o 
   1   7   2     1846.11     1813.71      6.04 o 
   2   7   2      166.49      169.83      0.93 o 
   3   7   2       55.46       50.20      0.58 o 
   4   7   2       25.38       27.57      0.49 o 
   5   7   2     1330.48     1341.39      3.34 o 
   6   7   2       37.12       36.27      0.72 o 
   7   7   2     3056.74     2977.24      8.73 o 
   8   7   2        2.20        3.95      0.74 o 
   9   7   2        0.99        2.21      0.73 o 
  10   7   2      151.87      152.45      2.17 o 
  11   7   2      449.16      441.35      4.08 o 
  12   7   2       28.48       31.41      1.12 o 
  13   7   2      509.50      484.01      5.18 o 
   0   8   2       98.09      110.22      0.98 o 
   1   8   2     1880.12     1868.09      6.04 o 
   2   8   2        1.31        3.59      0.46 o 
   3   8   2     2260.50     2247.57      9.29 o 
   4   8   2      154.76      162.52      1.32 o 
   5   8   2     1284.02     1278.12      5.14 o 
   6   8   2       13.26       15.98      0.72 o 
   7   8   2      340.11      338.75      2.07 o 
   8   8   2      368.07      357.83      2.57 o 
   9   8   2      976.54      956.46      8.50 o 
  10   8   2      132.93      127.26      1.60 o 
  11   8   2      194.41      198.67      2.65 o 
  12   8   2       84.59       79.56      1.50 o 
  13   8   2        4.15        3.81      1.18 o 
   1   9   2      838.75      830.78      3.61 o 
   2   9   2      311.89      314.21      1.83 o 
   3   9   2        6.61        9.45      0.76 o 
   4   9   2        5.51        8.26      0.65 o 
   5   9   2     1608.22     1628.37      5.14 o 
   6   9   2        2.12        2.90      0.74 o 
   7   9   2     1399.74     1368.86     10.15 o 
   8   9   2        4.86        5.16      0.84 o 
   9   9   2       26.78       25.47      1.09 o 
  10   9   2       91.16       88.64      1.50 o 
  11   9   2      333.78      343.76      2.74 o 
  12   9   2       14.59       10.77      1.25 o 
   0  10   2      301.78      310.92      3.64 o 
   1  10   2      126.73      126.40      1.67 o 
   2  10   2        4.80        8.28      0.68 o 
   3  10   2     2705.94     2643.53     11.59 o 
   4  10   2        0.94        2.00      0.72 o 
   5  10   2      409.60      403.35      2.56 o 
   6  10   2       37.45       37.99      1.02 o 
   7  10   2       74.73       73.81      1.86 o 
   8  10   2      101.81       96.29      1.84 o 
   9  10   2      416.88      420.23      4.66 o 
  10  10   2        2.95        1.69      1.13 o 
  11  10   2      322.82      312.73      2.90 o 
   1  11   2      819.53      823.25      3.99 o 
   2  11   2       27.16       30.19      0.86 o 
   3  11   2       52.08       50.32      1.02 o 
   4  11   2       81.81       87.08      1.80 o 
   5  11   2      486.29      482.95      6.01 o 
   6  11   2        0.87        1.46      0.82 o 
   7  11   2      378.61      388.47      5.25 o 
   8  11   2       60.32       58.34      1.38 o 
   9  11   2       43.42       40.60      1.30 o 
  10  11   2        9.67        9.19      1.25 o 
   0  12   2       22.84       23.27      1.46 o 
   1  12   2      435.15      445.71      4.41 o 
   2  12   2      253.86      258.18      2.79 o 
   3  12   2      639.96      629.33      6.54 o 
   4  12   2       15.56       15.48      0.96 o 
   5  12   2      299.40      302.26      4.05 o 
   6  12   2      121.72      129.76      2.01 o 
   7  12   2        5.49        6.21      0.97 o 
   8  12   2        2.40        2.84      1.06 o 
   9  12   2      399.89      395.25      7.45 o 
   1  13   2      478.10      490.31      4.20 o 
   2  13   2        1.36        3.30      0.92 o 
   3  13   2        0.31        0.28      0.91 o 
   4  13   2      148.19      148.47      2.29 o 
   5  13   2       48.02       48.64      1.35 o 
   6  13   2        6.87        8.09      1.28 o 
   7  13   2      426.02      423.27      5.74 o 
   0  14   2       60.42       67.29      2.54 o 
   1  14   2       88.30       86.09      1.51 o 
   2  14   2       39.02       38.27      1.37 o 
   3  14   2      333.97      325.72      4.14 o 
   4  14   2        2.83        5.16      1.11 o 
   5  14   2      168.13      162.35      2.37 o 
   1   0   3       37.62       57.79      1.29 o 
   2   0   3     3673.14     3699.18     22.99 o 
   3   0   3      349.64      375.36      2.40 o 
   4   0   3     9695.59     9505.16     12.04 o 
   5   0   3     1151.10     1189.45     10.76 o 
   6   0   3       28.18       33.87      0.79 o 
   7   0   3      720.62      726.61      3.41 o 
   8   0   3      675.21      680.66      2.43 o 
   9   0   3       10.91       16.02      0.87 o 
  10   0   3     1870.65     1854.14     10.49 o 
  11   0   3       70.05       66.05      1.46 o 
  12   0   3       23.30       22.59      1.32 o 
  13   0   3        0.65        1.15      1.24 o 
  14   0   3      146.92      136.84      4.21 o 
  15   0   3       77.64       73.75      2.10 o 
   0   1   3     3682.26     3722.77     38.49 o 
   1   1   3       76.99       90.07      1.20 o 
   2   1   3     1798.27     1812.22      9.44 o 
   3   1   3      133.78      122.48      1.49 o 
   4   1   3     2170.52     2187.37     13.05 o 
   5   1   3     1216.50     1221.61      6.70 o 
   6   1   3     4164.48     4153.54     10.91 o 
   7   1   3       22.84       25.25      0.50 o 
   8   1   3      649.37      657.52      2.68 o 
   9   1   3      357.97      350.40      2.17 o 
  10   1   3      292.59      289.33      1.93 o 
  11   1   3       16.65       14.72      0.74 o 
  12   1   3      970.66      961.54      6.22 o 
  13   1   3        0.07        0.78      0.87 o 
  14   1   3      299.45      307.09      2.56 o 
  15   1   3       28.01       31.25      1.49 o 
   1   2   3      638.69      618.43      4.20 o 
   2   2   3     6248.58     6255.87     21.38 o 
   3   2   3       21.95       23.49      0.53 o 
   4   2   3     2974.39     2948.93     19.29 o 
   5   2   3      469.21      484.72      4.04 o 
   6   2   3      815.32      824.68      2.98 o 
   7   2   3        5.77        8.82      0.45 o 
   8   2   3     1820.45     1819.28      4.49 o 
   9   2   3        3.51        5.88      0.63 o 
  10   2   3      909.94      909.66      2.98 o 
  11   2   3       10.78       11.76      0.80 o 
  12   2   3      165.87      169.29      1.71 o 
  13   2   3       57.35       62.07      1.26 o 
  14   2   3      183.89      183.78      2.02 o 
   0   3   3     9031.78     9024.23     91.89 o 
   1   3   3        4.83        4.83      0.53 o 
   2   3   3      151.57      137.62      1.82 o 
   3   3   3      349.39      333.81      2.49 o 
   4   3   3      185.11      179.89      1.32 o 
   5   3   3      133.27      139.38      0.99 o 
   6   3   3     2431.45     2389.17      6.48 o 
   7   3   3       54.29       55.23      0.73 o 
   8   3   3      561.55      553.51      2.37 o 
   9   3   3      211.82      215.74      1.57 o 
  10   3   3      299.37      293.62      2.00 o 
  11   3   3      206.53      208.27      2.04 o 
  12   3   3      789.69      796.00      6.16 o 
  13   3   3       59.87       58.17      1.43 o 
  14   3   3      543.46      543.08      3.77 o 
   1   4   3     2213.57     2258.09     24.93 o 
   2   4   3     2598.31     2578.03     19.63 o 
   3   4   3       67.26       65.31      1.14 o 
   4   4   3     3035.67     2972.37     11.06 o 
   5   4   3        3.26        6.23      0.61 o 
   6   4   3      140.54      138.43      0.80 o 
   7   4   3       56.16       53.44      0.85 o 
   8   4   3      325.41      332.55      1.91 o 
   9   4   3        4.06        5.46      0.72 o 
  10   4   3     1380.18     1369.28      4.39 o 
  11   4   3      111.04      111.42      1.37 o 
  12   4   3      196.21      196.79      1.97 o 
  13   4   3      243.47      244.96      2.24 o 
  14   4   3      136.40      139.01      2.21 o 
   0   5   3      607.03      524.34      3.85 o 
   1   5   3      258.19      262.12      1.48 o 
   2   5   3     1703.50     1694.21      7.06 o 
   3   5   3       55.21       67.46      0.92 o 
   4   5   3      845.28      856.74      2.57 o 
   5   5   3       94.91      104.53      0.72 o 
   6   5   3      815.56      824.37      3.27 o 
   7   5   3       17.36       19.13      0.63 o 
   8   5   3      468.46      462.57      2.41 o 
   9   5   3      247.29      250.76      1.78 o 
  10   5   3        3.92        7.42      0.88 o 
  11   5   3      185.03      186.13      1.82 o 
  12   5   3     1007.54     1006.01      8.32 o 
  13   5   3       17.62       15.80      1.16 o 
  14   5   3      259.65      265.94      3.98 o 
   1   6   3      484.40      493.08      1.52 o 
   2   6   3     1012.30      998.81      4.37 o 
   3   6   3       68.97       73.06      0.66 o 
   4   6   3     1963.67     1993.13      7.56 o 
   5   6   3      150.34      162.11      1.15 o 
   6   6   3      163.75      159.70      1.49 o 
   7   6   3       70.50       74.26      0.97 o 
   8   6   3      122.16      124.55      1.25 o 
   9   6   3        0.39        2.39      0.76 o 
  10   6   3     1037.84     1039.66      6.53 o 
  11   6   3        8.82        7.40      0.99 o 
  12   6   3      186.79      186.92      2.03 o 
  13   6   3       76.15       71.76      1.57 o 
   0   7   3     1374.96     1356.64      7.24 o 
   1   7   3       19.77       19.68      0.53 o 
   2   7   3       28.34       31.42      0.63 o 
   3   7   3      161.41      176.16      1.09 o 
   4   7   3       23.32       24.92      0.72 o 
   5   7   3      278.70      286.52      1.64 o 
   6   7   3     1084.51     1090.97      6.47 o 
   7   7   3       32.67       31.24      0.90 o 
   8   7   3      549.01      540.58      2.82 o 
   9   7   3      180.84      184.91      1.87 o 
  10   7   3       27.83       28.57      1.08 o 
  11   7   3       36.11       39.71      1.23 o 
  12   7   3      213.38      214.47      2.18 o 
  13   7   3        0.10        0.00      1.05 o 
   1   8   3        0.65        1.86      0.58 o 
   2   8   3      743.39      741.96      2.84 o 
   3   8   3        0.02        0.87      0.68 o 
   4   8   3      812.90      810.00      4.24 o 
   5   8   3      639.78      626.94      2.76 o 
   6   8   3      573.17      552.34      2.39 o 
   7   8   3      234.93      226.93      1.74 o 
   8   8   3      406.72      408.37      4.38 o 
   9   8   3        2.61        4.62      0.90 o 
  10   8   3      277.57      279.90      2.82 o 
  11   8   3        1.51        1.94      1.06 o 
  12   8   3      275.71      270.71      6.30 o 
   0   9   3      336.47      339.56      3.48 o 
   1   9   3       14.18       16.20      0.68 o 
   2   9   3      251.56      249.78      2.08 o 
   3   9   3      141.90      138.37      1.47 o 
   4   9   3       84.79       85.87      1.34 o 
   5   9   3      304.28      310.07      2.01 o 
   6   9   3      812.41      805.70      6.39 o 
   7   9   3       17.75       17.17      0.87 o 
   8   9   3      250.36      244.28      2.64 o 
   9   9   3       94.87       88.20      1.43 o 
  10   9   3        0.73        2.13      0.92 o 
  11   9   3        0.34        0.85      1.02 o 
   1  10   3       81.80       84.54      1.13 o 
   2  10   3      375.33      384.67      2.97 o 
   3  10   3        0.41        1.11      0.85 o 
   4  10   3     1312.90     1313.73     10.60 o 
   5  10   3       60.30       57.41      1.31 o 
   6  10   3       18.36       18.40      0.97 o 
   7  10   3       86.63       81.35      1.63 o 
   8  10   3       35.85       36.99      1.17 o 
   9  10   3        3.45        3.79      1.05 o 
  10  10   3      578.15      552.90      8.66 o 
   0  11   3      601.76      620.68      8.47 o 
   1  11   3       67.55       67.23      1.19 o 
   2  11   3      326.25      332.40      2.96 o 
   3  11   3       58.82       61.00      1.21 o 
   4  11   3      154.51      154.39      1.84 o 
   5  11   3       54.02       56.93      1.46 o 
   6  11   3      338.53      339.84      3.00 o 
   7  11   3        3.80        4.15      1.03 o 
   8  11   3      224.28      216.40      2.91 o 
   9  11   3       37.72       31.14      1.36 o 
   1  12   3      242.86      247.96      2.07 o 
   2  12   3      816.23      842.78      5.99 o 
   3  12   3        1.38        2.25      0.91 o 
   4  12   3      395.60      395.30      5.28 o 
   5  12   3        0.31        0.70      1.13 o 
   6  12   3      110.59      100.55      2.06 o 
   7  12   3        5.34        6.06      1.27 o 
   8  12   3      252.39      252.00      3.84 o 
   0  13   3     1126.55     1153.27     20.94 o 
   1  13   3       30.34       30.07      1.34 o 
   2  13   3       48.77       52.57      1.47 o 
   3  13   3       61.81       62.07      1.38 o 
   4  13   3       70.61       73.90      1.48 o 
   5  13   3        0.85        2.06      1.16 o 
   6  13   3      476.56      467.12      6.92 o 
   1  14   3       49.31       46.95      1.51 o 
   2  14   3      503.72      528.34      3.91 o 
   3  14   3        4.25        5.15      1.17 o 
   0   0   4     4890.62     4816.15     34.27 o 
   1   0   4      434.22      495.20      6.25 o 
   2   0   4      506.63      515.73      5.07 o 
   3   0   4      881.31      837.48      4.85 o 
   4   0   4       54.10       50.63      0.97 o 
   5   0   4     1000.32      970.90      5.63 o 
   6   0   4     3157.00     3185.10     11.08 o 
   7   0   4       15.32       17.48      1.10 o 
   8   0   4      372.04      376.83      3.10 o 
   9   0   4      283.84      284.63      2.72 o 
  10   0   4      227.97      218.14      2.91 o 
  11   0   4      334.18      343.06      4.10 o 
  12   0   4      154.21      155.11      2.45 o 
  13   0   4        7.14        9.53      1.62 o 
  14   0   4      410.20      391.98      7.00 o 
   1   1   4      778.57      771.34      4.46 o 
   2   1   4     1157.03     1117.39      5.93 o 
   3   1   4      172.41      175.97      1.06 o 
   4   1   4     2325.75     2322.76      7.29 o 
   5   1   4      235.67      232.74      1.35 o 
   6   1   4      126.32      132.31      1.71 o 
   7   1   4       35.73       36.91      0.88 o 
   8   1   4     1473.61     1453.01      4.57 o 
   9   1   4        6.47        6.63      0.80 o 
  10   1   4      518.73      509.99      2.52 o 
  11   1   4       95.95       93.32      1.36 o 
  12   1   4       21.35       24.24      1.05 o 
  13   1   4      285.70      285.02      3.05 o 
  14   1   4       97.95       90.97      1.79 o 
   0   2   4     2058.86     2073.90     14.77 o 
   1   2   4      249.12      252.94      1.64 o 
   2   2   4     1711.19     1732.74      7.40 o 
   3   2   4      205.08      188.07      1.18 o 
   4   2   4      796.95      802.16      2.55 o 
   5   2   4     1144.01     1122.99      5.05 o 
   6   2   4     1381.89     1384.75      4.39 o 
   7   2   4       19.74       24.42      0.83 o 
   8   2   4      413.37      420.85      2.12 o 
   9   2   4      484.83      471.92      2.25 o 
  10   2   4        8.99        8.88      0.88 o 
  11   2   4      236.18      244.19      3.05 o 
  12   2   4      526.99      518.87      4.56 o 
  13   2   4       19.30       19.40      1.22 o 
  14   2   4      186.86      178.62      2.26 o 
   1   3   4      352.24      330.37      1.50 o 
   2   3   4     1330.82     1325.50      5.38 o 
   3   3   4      692.47      740.52      2.68 o 
   4   3   4     1713.34     1674.21      5.25 o 
   5   3   4      458.15      446.53      1.61 o 
   6   3   4        3.80        6.80      0.58 o 
   7   3   4      620.01      610.89      3.49 o 
   8   3   4      187.20      188.46      1.51 o 
   9   3   4       29.85       32.39      1.05 o 
  10   3   4     1260.72     1259.27     10.75 o 
  11   3   4       12.89       11.25      1.04 o 
  12   3   4       27.32       27.63      1.22 o 
  13   3   4      222.40      222.40      2.87 o 
   0   4   4     3502.42     3533.02     14.29 o 
   1   4   4      198.73      208.90      1.07 o 
   2   4   4      190.17      176.50      1.41 o 
   3   4   4     1111.63     1093.17      2.95 o 
   4   4   4      497.06      522.00      2.79 o 
   5   4   4      479.88      477.89      2.44 o 
   6   4   4      551.56      546.47      2.41 o 
   7   4   4       20.14       21.06      0.81 o 
   8   4   4      647.09      633.55      3.12 o 
   9   4   4      378.77      361.91      3.07 o 
  10   4   4        5.50        3.82      1.03 o 
  11   4   4      375.52      362.34      3.31 o 
  12   4   4      473.11      476.83      3.50 o 
  13   4   4       29.71       26.10      1.37 o 
   1   5   4      444.60      428.29      1.66 o 
   2   5   4     1573.89     1573.17      5.30 o 
   3   5   4      170.49      171.65      1.13 o 
   4   5   4      271.62      252.10      1.95 o 
   5   5   4     1375.03     1344.49      3.71 o 
   6   5   4      269.18      258.18      1.83 o 
   7   5   4      148.75      146.12      1.63 o 
   8   5   4      412.16      406.26      2.70 o 
   9   5   4      132.02      128.40      1.61 o 
  10   5   4      578.74      574.60      5.82 o 
  11   5   4      168.51      162.33      2.08 o 
  12   5   4      133.47      127.66      1.98 o 
  13   5   4      158.89      151.98      2.84 o 
   0   6   4     1744.33     1744.82      7.49 o 
   1   6   4      180.32      174.24      1.60 o 
   2   6   4      139.81      136.53      1.20 o 
   3   6   4     1334.10     1322.35      4.41 o 
   4   6   4       69.35       71.78      1.00 o 
   5   6   4      514.17      500.31      2.66 o 
   6   6   4      669.80      653.65      2.53 o 
   7   6   4        2.40        4.32      0.73 o 
   8   6   4      379.68      378.04      3.45 o 
   9   6   4      424.43      413.84      2.74 o 
  10   6   4        2.58        4.40      1.03 o 
  11   6   4      142.56      132.86      1.80 o 
  12   6   4      223.86      227.30      2.30 o 
   1   7   4     1117.76     1083.17      3.40 o 
   2   7   4      171.70      166.04      1.41 o 
   3   7   4        1.39        1.76      0.68 o 
   4   7   4     1158.43     1140.05      3.76 o 
   5   7   4      275.05      274.59      1.71 o 
   6   7   4       19.49       20.90      0.80 o 
   7   7   4      320.96      305.80      2.40 o 
   8   7   4      183.04      188.65      1.99 o 
   9   7   4      128.62      130.45      1.90 o 
  10   7   4      421.89      434.42      3.14 o 
  11   7   4      202.75      209.27      2.88 o 
  12   7   4       46.16       45.42      1.61 o 
   0   8   4      145.17      139.71      1.94 o 
   1   8   4      232.97      236.04      1.70 o 
   2   8   4      776.27      762.66      5.16 o 
   3   8   4      622.87      631.76      4.77 o 
   4   8   4       60.42       58.49      1.21 o 
   5   8   4      687.06      663.41      3.97 o 
   6   8   4      631.51      623.14      4.27 o 
   7   8   4      113.70      121.09      1.44 o 
   8   8   4      194.53      208.49      1.81 o 
   9   8   4      434.12      428.79      5.65 o 
  10   8   4        2.55        2.25      1.20 o 
  11   8   4       49.09       48.25      1.63 o 
   1   9   4      592.42      574.82      3.16 o 
   2   9   4      142.33      138.49      1.59 o 
   3   9   4       53.66       52.60      1.22 o 
   4   9   4      678.40      683.71      8.20 o 
   5   9   4      415.59      423.17      5.54 o 
   6   9   4       63.35       67.32      1.28 o 
   7   9   4      129.37      129.64      1.60 o 
   8   9   4      315.76      310.77      2.99 o 
   9   9   4       45.51       45.69      1.41 o 
  10   9   4      228.36      227.67      2.36 o 
   0  10   4      863.10      859.83     12.27 o 
   1  10   4        9.82       11.56      0.91 o 
   2  10   4       95.46       99.86      1.50 o 
   3  10   4      677.34      675.70      8.38 o 
   4  10   4        5.13        5.82      0.98 o 
   5  10   4      170.66      162.25      2.00 o 
   6  10   4      503.55      487.07      5.11 o 
   7  10   4       41.30       51.49      1.34 o 
   8  10   4      194.65      189.82      2.78 o 
   9  10   4      257.09      263.61      3.17 o 
   1  11   4      124.70      122.50      1.62 o 
   2  11   4      418.36      422.12      2.83 o 
   3  11   4       39.05       37.74      1.29 o 
   4  11   4      226.32      231.58      2.39 o 
   5  11   4      312.78      310.03      5.42 o 
   6  11   4       36.79       38.56      1.36 o 
   7  11   4      179.11      186.47      2.31 o 
   8  11   4      191.13      178.34      2.74 o 
   0  12   4      627.10      634.14     13.05 o 
   1  12   4      160.74      161.66      1.82 o 
   2  12   4      132.74      135.18      1.70 o 
   3  12   4      159.98      157.95      2.04 o 
   4  12   4      165.38      162.54      2.48 o 
   5  12   4      112.06      107.41      2.06 o 
   6  12   4      206.80      199.76      2.78 o 
   1  13   4       61.33       61.44      1.52 o 
   2  13   4      377.16      373.69      3.83 o 
   3  13   4       47.93       44.78      1.41 o 
   4  13   4      262.03      265.62      3.46 o 
   1   0   5     1812.25     1762.15     12.60 o 
   2   0   5       15.08       14.30      0.74 o 
   3   0   5      593.21      592.16      2.65 o 
   4   0   5      232.60      240.69      3.37 o 
   5   0   5       15.32       16.68      1.26 o 
   6   0   5       27.78       31.66      1.43 o 
   7   0   5     1922.31     1884.76      8.61 o 
   8   0   5       53.18       54.13      1.78 o 
   9   0   5        0.88        1.17      1.42 o 
  10   0   5        0.00        2.20      1.50 o 
  11   0   5      100.79       99.02      2.63 o 
  12   0   5        7.07        6.75      1.53 o 
  13   0   5      577.51      580.84      6.69 o 
   0   1   5       15.22       17.94      0.79 o 
   1   1   5      322.02      311.48      1.73 o 
   2   1   5       26.60       28.21      0.57 o 
   3   1   5      998.43      946.98      2.58 o 
   4   1   5      123.85      123.55      1.32 o 
   5   1   5      716.45      699.35      4.95 o 
   6   1   5       55.59       57.03      1.29 o 
   7   1   5      180.73      185.66      1.69 o 
   8   1   5       31.16       27.94      1.06 o 
   9   1   5      679.87      678.49      3.56 o 
  10   1   5       10.57       11.81      1.08 o 
  11   1   5      284.48      298.63      3.25 o 
  12   1   5        7.19        5.54      1.21 o 
  13   1   5       47.14       48.66      1.62 o 
   1   2   5      998.63      964.92      5.08 o 
   2   2   5        1.58        2.58      0.52 o 
   3   2   5      347.64      339.98      1.69 o 
   4   2   5       51.09       55.53      0.98 o 
   5   2   5      994.88      982.27      5.62 o 
   6   2   5       57.14       59.88      1.07 o 
   7   2   5      894.65      889.48      5.33 o 
   8   2   5        7.94        8.17      0.99 o 
   9   2   5      490.06      489.21      4.75 o 
  10   2   5        2.84        5.31      1.02 o 
  11   2   5      241.13      244.00      2.66 o 
  12   2   5        3.94        3.36      1.37 o 
   0   3   5      124.76      126.83      2.09 o 
   1   3   5      210.81      206.03      1.35 o 
   2   3   5        5.66        8.04      0.70 o 
   3   3   5     2495.20     2475.39      6.36 o 
   4   3   5       33.77       32.54      0.87 o 
   5   3   5       92.40       95.58      1.43 o 
   6   3   5       51.41       49.67      0.96 o 
   7   3   5       51.73       50.42      1.32 o 
   8   3   5       39.02       39.25      1.29 o 
   9   3   5      577.11      594.89      5.60 o 
  10   3   5        6.86        5.31      1.11 o 
  11   3   5      660.33      647.08      6.80 o 
  12   3   5       18.95       19.61      1.49 o 
   1   4   5     1323.55     1304.35      3.97 o 
   2   4   5        5.60        6.34      0.65 o 
   3   4   5       97.16       98.61      1.06 o 
   4   4   5        0.46        2.32      0.67 o 
   5   4   5      854.15      848.04      5.04 o 
   6   4   5       31.74       32.52      0.91 o 
   7   4   5     1658.71     1646.96      6.53 o 
   8   4   5       31.95       33.38      1.21 o 
   9   4   5      484.20      486.75      6.09 o 
  10   4   5       27.76       28.60      1.29 o 
  11   4   5      171.05      166.14      2.23 o 
  12   4   5        0.30        0.65      1.27 o 
   0   5   5       42.70       44.23      1.22 o 
   1   5   5     1773.60     1740.38      5.02 o 
   2   5   5        1.72        3.12      0.68 o 
   3   5   5     1257.46     1247.61      4.81 o 
   4   5   5        9.86        9.44      0.78 o 
   5   5   5      378.23      383.02      1.97 o 
   6   5   5      102.66      101.43      1.19 o 
   7   5   5      117.84      124.58      2.02 o 
   8   5   5       27.85       26.68      1.21 o 
   9   5   5      801.21      805.81      7.33 o 
  10   5   5        0.07        0.99      1.08 o 
  11   5   5      271.65      270.34      4.36 o 
  12   5   5       23.25       22.37      1.39 o 
   1   6   5     1817.29     1788.80      4.80 o 
   2   6   5       10.61       12.01      0.78 o 
   3   6   5        6.53        8.60      0.86 o 
   4   6   5        0.00        1.13      0.80 o 
   5   6   5      730.22      716.62      4.23 o 
   6   6   5       41.00       41.60      0.96 o 
   7   6   5     1382.02     1399.59     12.57 o 
   8   6   5        4.18        5.00      1.01 o 
   9   6   5       42.23       40.02      1.30 o 
  10   6   5        3.67        4.68      1.18 o 
  11   6   5      260.43      254.67      4.32 o 
   0   7   5       58.61       58.81      1.75 o 
   1   7   5      147.20      143.14      1.55 o 
   2   7   5       42.65       45.00      1.07 o 
   3   7   5     2218.78     2191.38      5.92 o 
   4   7   5        0.83        2.01      0.91 o 
   5   7   5      359.48      364.87      2.77 o 
   6   7   5        0.58        1.34      0.84 o 
   7   7   5      347.65      348.23      2.33 o 
   8   7   5        6.03        7.47      1.07 o 
   9   7   5      662.73      647.86      6.17 o 
  10   7   5        0.36        1.50      1.35 o 
   1   8   5     1418.02     1427.32      9.08 o 
   2   8   5       66.42       68.31      1.29 o 
   3   8   5      433.38      425.50      2.65 o 
   4   8   5       22.21       23.01      1.11 o 
   5   8   5      974.97      964.04      6.35 o 
   6   8   5       28.42       24.61      1.11 o 
   7   8   5      593.51      579.94      7.26 o 
   8   8   5        0.23        1.67      1.06 o 
   9   8   5        6.60        4.66      1.37 o 
  10   8   5        4.18        4.52      1.30 o 
   0   9   5      159.05      160.80      2.59 o 
   1   9   5      201.79      210.23      2.30 o 
   2   9   5        7.80        9.61      0.99 o 
   3   9   5     1078.68     1064.16      8.23 o 
   4   9   5        2.60        4.02      1.01 o 
   5   9   5      356.01      354.43      3.33 o 
   6   9   5        4.12        5.16      1.03 o 
   7   9   5      290.29      290.11      3.91 o 
   8   9   5        4.53        8.01      1.13 o 
   9   9   5      764.25      735.48      7.07 o 
   1  10   5      821.95      827.66      4.07 o 
   2  10   5        9.59       12.10      1.10 o 
   3  10   5        2.29        3.92      0.99 o 
   4  10   5       10.34       10.66      1.21 o 
   5  10   5      313.14      323.28      3.25 o 
   6  10   5       16.73       14.16      1.30 o 
   7  10   5     1011.47      959.80     12.75 o 
   0  11   5        2.83        6.16      1.57 o 
   1  11   5      302.84      299.04      4.78 o 
   2  11   5        7.01        7.12      1.03 o 
   3  11   5      478.08      472.88      6.58 o 
   4  11   5        0.04        0.46      1.07 o 
   5  11   5      162.92      152.69      2.72 o 
   6  11   5       17.79       16.62      1.38 o 
   1  12   5      315.32      316.28      4.91 o 
   2  12   5       13.16       15.58      1.27 o 
   3  12   5        2.82        3.77      1.20 o 
   0   0   6     1319.50     1295.76     13.17 o 
   1   0   6       93.65       90.17      1.71 o 
   2   0   6      148.92      156.65      2.14 o 
   3   0   6      512.98      519.16      3.35 o 
   4   0   6       92.26       92.14      1.99 o 
   5   0   6        9.55       11.63      1.51 o 
   6   0   6     2548.99     2519.59     14.22 o 
   7   0   6        0.36        2.73      1.67 o 
   8   0   6      696.29      682.90      6.40 o 
   9   0   6      231.33      224.24      3.67 o 
  10   0   6       97.44       87.62      2.47 o 
  11   0   6      327.31      313.25      4.98 o 
   1   1   6      827.03      816.31      3.87 o 
   2   1   6     1196.08     1174.13      4.69 o 
   3   1   6        6.46        6.15      0.80 o 
   4   1   6      958.62      972.21      3.69 o 
   5   1   6      133.90      147.83      1.68 o 
   6   1   6        7.93        8.35      1.08 o 
   7   1   6      124.34      129.77      2.01 o 
   8   1   6      868.85      851.11      7.11 o 
   9   1   6       71.68       67.28      1.66 o 
  10   1   6      245.81      254.96      4.40 o 
  11   1   6       97.51      100.29      1.98 o 
   0   2   6      869.90      873.41      4.40 o 
   1   2   6      177.09      176.29      1.48 o 
   2   2   6      927.96      918.86      4.67 o 
   3   2   6      231.54      231.04      1.79 o 
   4   2   6      197.80      200.57      1.75 o 
   5   2   6      155.45      159.91      1.86 o 
   6   2   6     1045.06     1049.18      5.73 o 
   7   2   6       25.69       25.67      1.34 o 
   8   2   6      456.98      473.98      3.85 o 
   9   2   6      283.38      285.30      3.68 o 
  10   2   6       18.56       20.50      1.31 o 
  11   2   6      127.03      124.30      2.01 o 
   1   3   6      282.05      276.85      1.66 o 
   2   3   6      984.45      977.48      2.93 o 
   3   3   6        0.47        1.12      0.73 o 
   4   3   6      655.77      649.54      3.69 o 
   5   3   6      322.01      334.92      2.46 o 
   6   3   6       69.45       67.76      1.51 o 
   7   3   6      656.64      683.25      8.08 o 
   8   3   6      122.99      129.44      2.34 o 
   9   3   6        4.18        5.00      1.26 o 
  10   3   6      516.72      526.24      5.55 o 
  11   3   6        4.86        6.40      1.40 o 
   0   4   6     2025.34     1982.55      9.85 o 
   1   4   6        7.96        9.92      0.75 o 
   2   4   6      453.21      450.03      3.45 o 
   3   4   6      350.56      350.34      2.72 o 
   4   4   6        1.56        1.54      0.90 o 
   5   4   6      288.66      295.97      4.08 o 
   6   4   6      232.09      244.38      2.63 o 
   7   4   6       93.11       88.62      1.52 o 
   8   4   6      363.71      374.69      3.71 o 
   9   4   6      223.43      229.28      2.49 o 
  10   4   6       11.35       11.62      1.37 o 
   1   5   6      219.27      216.48      1.88 o 
   2   5   6      774.44      763.60      5.23 o 
   3   5   6       60.51       58.79      1.16 o 
   4   5   6       62.22       65.89      1.32 o 
   5   5   6      548.70      565.88      4.22 o 
   6   5   6       26.26       28.28      1.14 o 
   7   5   6      323.10      327.55      2.93 o 
   8   5   6      207.75      213.85      2.47 o 
   9   5   6       22.43       22.53      1.41 o 
  10   5   6      250.80      263.44      2.77 o 
   0   6   6      583.50      565.38      7.75 o 
   1   6   6       22.79       21.66      0.99 o 
   2   6   6      169.07      165.85      1.69 o 
   3   6   6      401.29      408.51      2.93 o 
   4   6   6        1.18        1.17      0.93 o 
   5   6   6      107.39      110.87      1.65 o 
   6   6   6      352.56      370.64      2.85 o 
   7   6   6       27.32       26.82      1.17 o 
   8   6   6      360.79      367.94      5.16 o 
   9   6   6      193.70      180.34      2.94 o 
   1   7   6      568.52      561.58      3.29 o 
   2   7   6       71.01       71.76      1.45 o 
   3   7   6        0.99        0.77      0.98 o 
   4   7   6      355.37      363.17      2.74 o 
   5   7   6       70.78       75.42      1.59 o 
   6   7   6        3.72        3.00      1.15 o 
   7   7   6      170.42      167.98      2.42 o 
   8   7   6       67.38       68.18      1.64 o 
   9   7   6        9.83        9.72      1.42 o 
   0   8   6        3.96        5.23      1.52 o 
   1   8   6      243.44      241.64      2.25 o 
   2   8   6      208.89      205.66      2.46 o 
   3   8   6      151.64      154.95      2.05 o 
   4   8   6       24.76       26.31      1.37 o 
   5   8   6       35.92       39.63      1.40 o 
   6   8   6      489.98      499.37      5.03 o 
   7   8   6        5.26        5.91      1.22 o 
   8   8   6      367.39      346.46      3.52 o 
   1   9   6      389.80      382.65      3.13 o 
   2   9   6       88.11       92.26      1.76 o 
   3   9   6        0.56        0.11      1.22 o 
   4   9   6      216.44      216.43      2.39 o 
   5   9   6       59.26       58.53      1.62 o 
   6   9   6       28.90       28.22      1.43 o 
   0  10   6      377.69      386.83      4.13 o 
   1  10   6       23.38       26.54      1.31 o 
   2  10   6       50.93       50.50      1.64 o 
   3  10   6      200.56      200.22      2.36 o 
   4  10   6        1.80        2.29      1.20 o 
   5  10   6       21.96       21.52      1.51 o 
   1  11   6       77.11       77.61      1.89 o 
   1   0   7        6.47        7.05      1.59 o 
   2   0   7      872.45      895.93      4.93 o 
   3   0   7       58.97       57.88      1.95 o 
   4   0   7      935.90      952.83      6.68 o 
   5   0   7        2.39        3.96      1.63 o 
   6   0   7        1.36        1.23      1.65 o 
   7   0   7      215.44      210.35      3.47 o 
   8   0   7      150.23      143.72      2.82 o 
   9   0   7        9.59       10.44      2.45 o 
   0   1   7     1325.23     1344.19     10.64 o 
   1   1   7        4.49        4.90      1.00 o 
   2   1   7      171.91      176.64      1.81 o 
   3   1   7        0.76        1.91      0.93 o 
   4   1   7      694.66      717.03      6.99 o 
   5   1   7       18.76       20.40      1.21 o 
   6   1   7      811.87      826.13      6.96 o 
   7   1   7        5.54        5.37      1.17 o 
   8   1   7      372.74      373.84      4.76 o 
   9   1   7       18.97       17.95      1.44 o 
   1   2   7       56.05       57.87      1.28 o 
   2   2   7      745.54      773.59      5.51 o 
   3   2   7       60.17       54.85      1.28 o 
   4   2   7      639.70      642.21      4.25 o 
   5   2   7       18.28       17.59      1.15 o 
   6   2   7      131.22      133.31      1.91 o 
   7   2   7       43.91       45.50      1.59 o 
   8   2   7      506.93      499.96      3.97 o 
   9   2   7       56.24       56.75      1.85 o 
   0   3   7     1733.12     1754.13     11.05 o 
   1   3   7        9.58       12.03      0.85 o 
   2   3   7      333.27      324.81      2.23 o 
   3   3   7       36.00       33.20      1.24 o 
   4   3   7       18.17       21.01      1.17 o 
   5   3   7        9.39        8.78      1.18 o 
   6   3   7      706.61      707.52      3.80 o 
   7   3   7        0.98        1.76      1.18 o 
   8   3   7       93.47       96.00      2.15 o 
   1   4   7      238.48      239.59      2.27 o 
   2   4   7      188.24      200.47      2.99 o 
   3   4   7        0.48        0.55      1.00 o 
   4   4   7      928.18      934.91      7.02 o 
   5   4   7        5.85        5.89      1.10 o 
   6   4   7       48.66       50.43      1.48 o 
   7   4   7       51.24       51.74      1.36 o 
   8   4   7      377.53      370.47      3.54 o 
   0   5   7      451.39      443.05      7.64 o 
   1   5   7      128.07      118.37      1.50 o 
   2   5   7      694.38      685.24      6.67 o 
   3   5   7       41.53       41.86      1.26 o 
   4   5   7       53.47       58.89      1.65 o 
   5   5   7        1.21        0.98      1.14 o 
   6   5   7      397.27      406.83      3.93 o 
   7   5   7       17.98       16.57      1.20 o 
   1   6   7      181.40      179.50      1.80 o 
   2   6   7      168.75      167.73      2.25 o 
   3   6   7        0.52        1.58      1.08 o 
   4   6   7      493.94      515.11      5.79 o 
   5   6   7       97.35       98.72      1.96 o 
   6   6   7       28.22       31.66      1.47 o 
   7   6   7      110.96      110.06      2.13 o 
   0   7   7      610.60      591.92      9.41 o 
   1   7   7        4.02        3.79      0.98 o 
   2   7   7       14.08       15.12      1.16 o 
   3   7   7      153.24      148.61      2.10 o 
   4   7   7      107.62      109.33      1.93 o 
   5   7   7       10.18       12.29      1.42 o 
   6   7   7      346.25      363.92      3.67 o 
   1   8   7       98.88       99.19      1.71 o 
   2   8   7      376.86      368.33      2.90 o 
   3   8   7       25.50       22.71      1.38 o 
   4   8   7      122.92      128.45      2.21 o 
   0   9   7      413.66      411.82      8.65 o 
   1   9   7       15.99       20.02      1.36 o 
   0   0   8        2.27        3.28      5.00 o 
   1   0   8       43.48       52.03      2.30 o 
   2   0   8       55.82       51.00      2.63 o 
   3   0   8      494.64      515.31      5.22 o 
   4   0   8       49.98       46.47      2.30 o 
   5   0   8       95.30       95.34      2.97 o 
   6   0   8       46.65       46.68      2.36 o 
   1   1   8      383.10      382.79      5.05 o 
   2   1   8      113.16      114.75      1.93 o 
   3   1   8        0.58        0.57      1.25 o 
   4   1   8       39.05       36.45      1.48 o 
   5   1   8      120.17      129.33      2.30 o 
   6   1   8       12.36        9.85      1.37 o 
   0   2   8        1.32        2.33      1.58 o 
   1   2   8      157.79      161.27      1.84 o 
   2   2   8        4.04        4.71      1.14 o 
   3   2   8      263.42      275.35      2.68 o 
   4   2   8        0.98        1.50      1.23 o 
   5   2   8      328.12      333.26      3.75 o 
   1   3   8      312.51      318.31      2.97 o 
   2   3   8       41.99       42.07      1.41 o 
   3   3   8        2.16        3.08      1.25 o 
   4   3   8      123.54      121.12      2.07 o 
   5   3   8      208.37      213.47      2.85 o 
   0   4   8       24.20       24.88      1.72 o 
   1   4   8       18.66       20.91      1.20 o 
   2   4   8       86.40       84.49      1.70 o 
   3   4   8      582.46      583.56      7.59 o 
   4   4   8       24.44       21.85      1.54 o 
   1   5   8      309.09      307.24      2.35 o 
   2   5   8       53.60       58.44      1.44 o 
   3   5   8       33.41       32.42      1.52 o 
                                                 
